# Supplementary material for: Monitoring Site-Specific Fermentation Outcomes via Oxidation Reduction Potential and UV-Vis Spectroscopy to Characterize “Hidden” Parameters of Pinot Noir Wine Fermentations
Source: Molecules. 2021 Aug 5;26(16):4748. doi: 10.3390/molecules26164748 (PMC8400154; doi:10.3390/molecules26164748)
Supplement: Supplementary file 1 [file molecules-26-04748-s001.zip]

Archive with 1 entries (1 files):
- molecules-1239994-supplementary.pdf
